# Supplementary material for: Author Correction: Associations between dimensions of behaviour, personality traits, and mental-health during the COVID-19 pandemic in the United Kingdom
Source: Nat Commun. 2021 Aug 16;12:5047. doi: 10.1038/s41467-021-25271-6 (PMC8368220; doi:10.1038/s41467-021-25271-6)
Supplement: Supplementary file 1 — Supplementary Information 1 [file 41467_2021_25271_MOESM1_ESM.xlsx]

## Sheet: F1
Number of participants included in the analyses per day
Date	N	Log(N)
'20191225'	2	0.30103
'20191226'	6291	3.79872
'20191227'	3634	3.56038
'20191228'	1565	3.19451
'20191229'	982	2.99211
'20191230'	1489	3.17289
'20191231'	3419	3.5339
'20200101'	114890	5.06028
'20200102'	37489	4.5739
'20200103'	10810	4.03383
'20200104'	4429	3.64631
'20200105'	5508	3.74099
'20200106'	2776	3.44342
'20200107'	1734	3.23905
'20200108'	1278	3.10653
'20200109'	956	2.98046
'20200110'	807	2.90687
'20200111'	15240	4.18298
'20200112'	11030	4.04258
'20200113'	1413	3.15014
'20200114'	1041	3.01745
'20200115'	853	2.93095
'20200116'	728	2.86213
'20200117'	567	2.75358
'20200118'	486	2.68664
'20200119'	461	2.6637
'20200120'	457	2.65992
'20200121'	477	2.67852
'20200122'	371	2.56937
'20200123'	222	2.34635
'20200124'	248	2.39445
'20200125'	263	2.41996
'20200126'	286	2.45637
'20200127'	194	2.2878
'20200128'	188	2.27416
'20200129'	262	2.4183
'20200130'	224	2.35025
'20200131'	198	2.29667
'20200201'	164	2.21484
'20200202'	191	2.28103
'20200203'	156	2.19312
'20200204'	142	2.15229
'20200205'	113	2.05308
'20200206'	126	2.10037
'20200207'	110	2.04139
'20200208'	109	2.03743
'20200209'	155	2.19033
'20200210'	113	2.05308
'20200211'	114	2.0569
'20200212'	106	2.02531
'20200213'	104	2.01703
'20200214'	102	2.0086
'20200215'	91	1.95904
'20200217'	81	1.90849
'20200218'	113	2.05308
'20200219'	100	2
'20200220'	89	1.94939
'20200221'	65	1.81291
'20200222'	60	1.77815
'20200223'	88	1.94448
'20200224'	76	1.88081
'20200225'	73	1.86332
'20200226'	68	1.83251
'20200227'	51	1.70757
'20200228'	69	1.83885
'20200229'	72	1.85733
'20200301'	75	1.87506
'20200302'	70	1.8451
'20200303'	55	1.74036
'20200304'	63	1.79934
'20200305'	61	1.78533
'20200306'	48	1.68124
'20200307'	46	1.66276
'20200308'	52	1.716
'20200309'	41	1.61278
'20200310'	67	1.82607
'20200311'	57	1.75587
'20200312'	63	1.79934
'20200313'	48	1.68124
'20200314'	43	1.63347
'20200315'	43	1.63347
'20200316'	36	1.5563
'20200317'	57	1.75587
'20200318'	37	1.5682
'20200319'	48	1.68124
'20200320'	22	1.34242
'20200321'	37	1.5682
'20200322'	36	1.5563
'20200323'	62	1.79239
'20200324'	29	1.4624
'20200325'	49	1.6902
'20200326'	53	1.72428
'20200327'	85	1.92942
'20200328'	149	2.17319
'20200329'	212	2.32634
'20200330'	55	1.74036
'20200331'	60	1.77815
'20200401'	41	1.61278
'20200402'	53	1.72428
'20200403'	62	1.79239
'20200404'	51	1.70757
'20200405'	62	1.79239
'20200406'	61	1.78533
'20200407'	49	1.6902
'20200408'	53	1.72428
'20200409'	62	1.79239
'20200410'	75	1.87506
'20200411'	47	1.6721
'20200412'	59	1.77085
'20200413'	195	2.29003
'20200414'	139	2.14301
'20200415'	68	1.83251
'20200416'	85	1.92942
'20200417'	93	1.96848
'20200418'	95	1.97772
'20200419'	98	1.99123
'20200420'	102	2.0086
'20200421'	101	2.00432
'20200422'	197	2.29447
'20200423'	84	1.92428
'20200424'	96	1.98227
'20200425'	87	1.93952
'20200426'	68	1.83251
'20200427'	41	1.61278
'20200428'	826	2.91698
'20200429'	422	2.62531
'20200430'	448	2.65128
'20200501'	369	2.56703
'20200502'	2026	3.30664
'20200503'	1828	3.26198
'20200504'	29870	4.47524
'20200505'	19032	4.27948
'20200506'	8545	3.93171
'20200507'	6339	3.80202
'20200508'	3763	3.57553
'20200509'	7519	3.87616
'20200510'	9170	3.96237
'20200511'	4735	3.67532
'20200512'	3656	3.56301
'20200513'	2909	3.46374
'20200514'	1271	3.10415
'20200515'	917	2.96237
'20200516'	749	2.87448
'20200517'	854	2.93146
'20200518'	722	2.85854
'20200519'	589	2.77012
'20200520'	611	2.78604
'20200521'	471	2.67302
'20200522'	494	2.69373
'20200523'	486	2.68664
'20200524'	427	2.63043
'20200525'	302	2.48001
'20200526'	275	2.43933
'20200527'	240	2.38021
'20200528'	207	2.31597
'20200529'	246	2.39094
'20200530'	189	2.27646
'20200531'	232	2.36549
'20200601'	295	2.46982
'20200602'	209	2.32015
'20200603'	251	2.39967
'20200604'	221	2.34439
'20200605'	194	2.2878
'20200606'	185	2.26717
'20200607'	176	2.24551
'20200608'	146	2.16435
'20200609'	112	2.04922
'20200610'	133	2.12385
'20200611'	116	2.06446
'20200612'	130	2.11394
'20200613'	101	2.00432
'20200614'	103	2.01284
'20200615'	79	1.89763
'20200616'	117	2.06819
'20200617'	98	1.99123
'20200618'	70	1.8451
'20200619'	50	1.69897
'20200620'	54	1.73239
'20200621'	63	1.79934
'20200622'	47	1.6721
'20200623'	52	1.716
'20200624'	51	1.70757
'20200625'	48	1.68124
'20200626'	45	1.65321
'20200627'	63	1.79934
'20200628'	70	1.8451
'20200629'	49	1.6902
20200630	44	1.64345

## Sheet: F2
Comparison of mental health and sleep measures during the Pre-UK Pandemic and Mid-UK Lockdown epochs
			%	%
			PRE	POST
Feeling nervous, anxious or on edge?		More often	1.49608	2.0966
		Hourly	1.7735	2.31809
		Every day	8.02082	11.5688
		Several times a week	12.6367	16.916
		Once or twice a week	25.3197	30.6239
		Almost never	32.7836	28.1976
		Never	17.967	8.279
Feeling down or depressed		More often	1.20213	1.58286
		Hourly	1.15335	1.21067
		Every day	5.88931	4.94758
		Several times a week	10.7737	8.86602
		Once or twice a week	26.9638	23.7412
		Almost never	34.2436	39.9604
		Never	19.774	19.6888
feeling tired or having little energy		More often	1.20213	1.58286
		Hourly	1.15335	1.21067
		Every day	5.88931	4.94758
		Several times a week	10.7737	8.86602
		Once or twice a week	26.9638	23.7412
		Almost never	34.2436	39.9604
		Never	19.774	19.6888
trouble concentrating on things, such as reading the newspaper or watching television		More often	1.20213	1.58286
		Hourly	1.15335	1.21067
		Every day	5.88931	4.94758
		Several times a week	10.7737	8.86602
		Once or twice a week	26.9638	23.7412
		Almost never	34.2436	39.9604
		Never	19.774	19.6888
not being able to get to sleep or stay asleep?		More often	1.20213	1.58286
		Hourly	1.15335	1.21067
		Every day	5.88931	4.94758
		Several times a week	10.7737	8.86602
		Once or twice a week	26.9638	23.7412
		Almost never	34.2436	39.9604
		Never	19.774	19.6888

## Sheet: F3
Change in wellbeing scores from pre pandemic to mid first lockdown
						RAW													5 datapoint sliding average
						Difference mid-pre pandemic score
					AGE	Anxiety	Depression	Tiredness	Problems concentrating	Insomnia	Hours Slept
					16	0.0863157	-0.165262	-0.14586	0.0266855	0.0704771	0.487965								0.11707	-0.118882	-0.109672	0.0755209	0.0975796	0.446752
					17	0.16878	-0.0547912	-0.0271611	0.171679	0.154167	0.40765								0.113159	-0.123916	-0.105978	0.0722204	0.0664647	0.441275
					18	0.0961144	-0.136594	-0.155993	0.0281978	0.0680947	0.44464								0.119908	-0.129925	-0.114705	0.0679413	0.0487232	0.405551
					19	0.101427	-0.139016	-0.0948983	0.0623191	-0.0268798	0.424845								0.129291	-0.131704	-0.113104	0.0696116	0.0373761	0.364975
					20	0.146904	-0.153961	-0.149614	0.0508246	-0.022243	0.262654								0.138592	-0.141393	-0.119683	0.0506651	0.0123478	0.355105
					21	0.133229	-0.174157	-0.137855	0.0350371	0.0137418	0.285087								0.167321	-0.137314	-0.106128	0.0611066	0.0151929	0.308317
					22	0.215284	-0.103238	-0.0600563	0.0769469	0.0290256	0.358299								0.186337	-0.13914	-0.120592	0.061061	0.015651	0.280067
					23	0.239759	-0.116198	-0.0882145	0.0804055	0.0823201	0.210702								0.200205	-0.125608	-0.116791	0.0663041	0.0278186	0.278243
					24	0.196506	-0.148146	-0.167221	0.0620911	-0.0245892	0.283591								0.221452	-0.107755	-0.120721	0.0789055	0.0400452	0.271335
					25	0.216244	-0.0862995	-0.130609	0.0770398	0.038595	0.253533								0.225198	-0.107556	-0.137652	0.0871355	0.0345039	0.252545
					26	0.239467	-0.0848943	-0.157506	0.0980445	0.0748744	0.250548								0.219877	-0.113116	-0.14756	0.0817216	0.0166648	0.269575
					27	0.234015	-0.102245	-0.144712	0.118096	0.00131948	0.264352								0.227294	-0.104446	-0.141019	0.0870722	0.0334003	0.250534
					28	0.213153	-0.143993	-0.137752	0.0533364	-0.00687572	0.295849								0.229104	-0.11186	-0.148974	0.0836292	0.0258449	0.242101
					29	0.233591	-0.104799	-0.134515	0.0888437	0.0590885	0.188389								0.233363	-0.117604	-0.150845	0.079605	0.0187735	0.233933
					30	0.225294	-0.123366	-0.170384	0.0598252	0.000817741	0.211367								0.242443	-0.117695	-0.154997	0.071468	0.0185891	0.216983
					31	0.260762	-0.113616	-0.166863	0.0779232	0.0395175	0.209706								0.260162	-0.103648	-0.16128	0.0827726	0.0268159	0.180227
					32	0.279414	-0.102698	-0.16547	0.0774116	0.000397687	0.179602								0.266385	-0.101578	-0.166578	0.0779236	0.0130425	0.168521
					33	0.301749	-0.0737615	-0.169166	0.109859	0.0342579	0.112072								0.279615	-0.0874394	-0.166144	0.0772007	0.0159691	0.152537
					34	0.264705	-0.0944491	-0.161006	0.0645989	-0.00977821	0.129859								0.282278	-0.0770404	-0.161983	0.078476	0.00979416	0.138917
					35	0.291442	-0.0526722	-0.168216	0.0562106	0.0154506	0.131448								0.281026	-0.0724601	-0.158201	0.0854419	0.00846927	0.131209
					36	0.274081	-0.0616206	-0.146056	0.0842997	0.00864279	0.141602								0.281306	-0.0672688	-0.145787	0.0895786	0.00966523	0.126759
					37	0.273153	-0.0797972	-0.146563	0.112241	-0.00622672	0.141063								0.293978	-0.0574246	-0.138166	0.096704	0.0125267	0.127288
					38	0.303147	-0.0478051	-0.107092	0.130543	0.0402377	0.0898216								0.301107	-0.0626489	-0.137274	0.0930157	0.0109665	0.127771
					39	0.328066	-0.0452279	-0.122901	0.100226	0.00452934	0.132504								0.300882	-0.0609789	-0.137667	0.0935392	0.0116626	0.11423
					40	0.32709	-0.0787935	-0.163756	0.0377691	0.00764938	0.133866								0.308474	-0.0542922	-0.134188	0.0886912	0.0179628	0.0998675
					41	0.272955	-0.0532709	-0.148021	0.086917	0.0121234	0.0738941								0.307225	-0.0600266	-0.138921	0.0753779	0.00856579	0.0946131
					42	0.311111	-0.0463637	-0.129167	0.0880011	0.0252743	0.0692516								0.297278	-0.0694093	-0.149144	0.0593089	0.00395466	0.0852091
					43	0.296903	-0.0764769	-0.13076	0.0639765	-0.00674746	0.0635495								0.289928	-0.0644619	-0.140165	0.0711959	0.000489853	0.0835529
					44	0.278331	-0.0921416	-0.174015	0.0198809	-0.0185263	0.0854844								0.294058	-0.0711522	-0.142811	0.0601507	-0.0138454	0.0919201
					45	0.290337	-0.0540562	-0.118864	0.0972039	-0.00967466	0.125585								0.289208	-0.080944	-0.145847	0.0520912	-0.0219824	0.101223
					46	0.293607	-0.0867225	-0.16125	0.0316912	-0.0595529	0.11573								0.283813	-0.0787004	-0.147121	0.0528693	-0.0255644	0.115386
					47	0.28686	-0.0953229	-0.144345	0.0477034	-0.0154108	0.115767								0.278769	-0.0814984	-0.150729	0.0599354	-0.0369222	0.132655
					48	0.26993	-0.0652586	-0.137132	0.067867	-0.0246574	0.134363								0.285334	-0.0780442	-0.154915	0.0577071	-0.0343934	0.123793
					49	0.253108	-0.106132	-0.192052	0.0552117	-0.0753151	0.171833								0.290834	-0.0755794	-0.147223	0.0689565	-0.0250512	0.11435
					50	0.323163	-0.0367855	-0.139794	0.0860621	0.00296924	0.0812712								0.293238	-0.0731663	-0.143053	0.0768538	-0.0213651	0.109736
					51	0.321107	-0.0743985	-0.12279	0.0879385	-0.0128418	0.0685169								0.30079	-0.0738571	-0.142322	0.0803115	-0.0164567	0.104954
					52	0.29888	-0.0832573	-0.123499	0.0871897	0.00301967	0.0926943								0.30835	-0.0640247	-0.125497	0.0819318	0.00144364	0.0855101
					53	0.30769	-0.0687123	-0.133474	0.0851554	-0.000115646	0.110455								0.305611	-0.0694702	-0.12854	0.0760406	0.00133973	0.0784869
					54	0.290908	-0.0569701	-0.107927	0.0633133	0.0141867	0.0746132								0.303148	-0.0706134	-0.128086	0.0674436	0.000429599	0.0838197
					55	0.309472	-0.0640128	-0.15501	0.0566061	0.0024497	0.046155								0.316235	-0.0557891	-0.126474	0.065947	-0.0019545	0.0863313
					56	0.30879	-0.0801147	-0.120521	0.0449535	-0.0173924	0.095181								0.324249	-0.0470377	-0.125065	0.0682811	-0.00140435	0.0710052
					57	0.364314	-0.00913541	-0.11544	0.0797067	-0.00890084	0.105252								0.337934	-0.0393157	-0.122224	0.0870625	-0.00482969	0.0602373
					58	0.347763	-0.0249554	-0.126429	0.0968258	0.0026351	0.033825								0.344586	-0.0315596	-0.115731	0.0971643	-0.00417426	0.0620838
					59	0.359332	-0.0183603	-0.0937178	0.15722	-0.00293998	0.0207738								0.360973	-0.0212472	-0.123109	0.10283	0.000119565	0.0451935
					60	0.342731	-0.0252323	-0.122545	0.107115	0.00572688	0.0553871								0.360864	-0.0224727	-0.124214	0.109404	-0.00838241	0.0370005
					61	0.390727	-0.0285527	-0.157412	0.0732808	0.00407666	0.0107297								0.368602	-0.0146383	-0.117489	0.11837	-0.00944894	0.0369068
					62	0.363766	-0.0152629	-0.120965	0.11258	-0.0514107	0.0642869								0.379772	-0.00282165	-0.111496	0.11528	-0.00507329	0.0263194
					63	0.386456	0.0142169	-0.0928065	0.141656	-0.00269756	0.0333568								0.396272	0.00965282	-0.104706	0.12762	-0.00328556	0.0173413
					64	0.41518	0.0407227	-0.0637518	0.141766	0.0189383	-0.0321632								0.395937	0.0208876	-0.0878634	0.143573	-0.0130841	0.0103609
					65	0.425232	0.03714	-0.0885931	0.168819	0.0146655	0.0104964								0.403253	0.0325488	-0.0832425	0.152159	-0.0087804	-0.00590316
					66	0.389053	0.0276215	-0.0732003	0.153046	-0.0449159	-0.0241724								0.408022	0.0394192	-0.0780615	0.157127	-0.0131523	-0.0159648
					67	0.400344	0.0430427	-0.0978609	0.155509	-0.0298924	-0.0170334								0.388086	0.0275624	-0.094283	0.146664	-0.0230256	-0.00497577
		0.113159	-0.121793		68	0.410302	0.0485689	-0.0669014	0.166497	-0.0245568	-0.0169512								0.383261	0.0214993	-0.0946233	0.138366	-0.0315807	-0.0140865
		0.40766	0.136305		69	0.315496	-0.0185609	-0.144859	0.0894489	-0.0304282	0.0227817								0.390817	0.0295858	-0.0896451	0.139629	-0.0150999	-0.0209578
					70	0.401109	0.00682414	-0.0902946	0.12733	-0.0281102	-0.0350571								0.386142	0.0246614	-0.0960347	0.128762	-0.00706928	-0.0297946
					71	0.426835	0.068054	-0.0483094	0.159359	0.037488	-0.0585289								0.382025	0.0172997	-0.10895	0.11531	-0.0199604	-0.0160694
					72	0.376967	0.0184209	-0.129809	0.101177	0.0102608	-0.0612174								0.404481	0.0290675	-0.0861561	0.130825	-0.0123478	-0.0225111
					73	0.389716	0.0117602	-0.131476	0.0992366	-0.0890124	0.0516748								0.387142	0.0235049	-0.0998717	0.130725	-0.00989871	-0.0144581
					74	0.427781	0.0402784	-0.0308913	0.167023	0.00763479	-0.00942684								0.387944	0.023969	-0.0965702	0.114544	-0.0123463	-0.0215341
					75	0.314414	-0.020989	-0.158873	0.12683	-0.0158647	0.00520801								0.391703	0.0373331	-0.0741308	0.116307	-0.00587894	-0.017979
					76	0.430844	0.0703747	-0.0318019	0.0784511	0.0252498	-0.0939089								0.369298	0.0137405	-0.0733799	0.105842	0.00248055	-0.037949
					77	0.395761	0.0852415	-0.0176116	0.109991	0.0425978	-0.043442								0.337739	-0.0102481	-0.0677715	0.0845282	0.00935408	-0.0444496
					78	0.277693	-0.106203	-0.127722	0.0469139	-0.0472149	-0.0481753								0.353446	0.00360264	-0.0628077	0.0695931	0.0120832	-0.0502588
					79	0.269984	-0.0796647	-0.00284902	0.0604543	0.0420024	-0.0419301								0.354854	0.0150221	-0.0673373	0.0680561	-0.024241	-0.0265832
					80	0.39295	0.0482646	-0.134054	0.0521547	-0.00221908	-0.0238376								0.350765	0.0173663	-0.0935321	0.084363	-0.0420129	0.020892
					81	0.437881	0.127472	-0.05445	0.0707664	-0.156371	0.0244687								0.401709	0.0745095	-0.0834652	0.124873	-0.00442909	0.0210443
					82	0.375317	0.0969624	-0.148585	0.191526	-0.0462616	0.193934								0.427608	0.157249	-0.0771844	0.166849	-0.015083	-0.00010607
					83	0.53241	0.179513	-0.0773878	0.249463	0.140704	-0.0474135								0.434862	0.184575	-0.0862197	0.15743	-0.0299187	0.0346045
					84	0.399482	0.334032	0.0285552	0.270338	-0.0112671	-0.147682								0.404558	0.155679	-0.104348	0.140401	-0.0274045	0.0668072
					85	0.429221	0.184895	-0.179231	0.0050564	-0.0763974	0.149715								0.411869	0.170358	-0.0932889	0.12762	-0.0226902	0.0350255
					86	0.286362	-0.0170067	-0.145092	-0.0143765	-0.1438	0.185482								0.371688	0.167307	-0.0985892	0.087006	-0.0771549	0.0625051
																			0.357791	0.083944	-0.162161	-0.00466006	-0.110099	0.167599
					AGE	Anxiety	Depression	Tiredness	Problems concentrating	Insomnia	Hours Slept
					Female	0.32569	-0.0769885	-0.17273	0.0778064	-0.00471119	0.123936
					Male	0.220781	-0.0732024	-0.135383	0.07574	-0.00762869	0.139802
					Other	0.391566	0.0740528	-0.0231804	0.223598	0.0656531	0.221928
					Handed	Anxiety	Depression	Tiredness	Problems concentrating	Insomnia	Hours Slept
					Ambi	0.229319	-0.0540975	-0.0817171	0.0968366	0.0383479	0.119692
					Left	0.300391	-0.0662659	-0.136341	0.0741029	0.00460002	0.138428
					Right	0.288945	-0.0654742	-0.140179	0.0821017	0.00579609	0.135105
					1st language	Anxiety	Depression	Tiredness	Problems concentrating	Insomnia	Hours Slept
					Englis	0.293842	-0.0596099	-0.13626	0.0859738	0.00802135	0.129919
					Other	0.23087	-0.127411	-0.167395	0.0342751	-0.0291836	0.209127
					Ethnicity	Anxiety	Depression	Tiredness	Problems concentrating	Insomnia	Hours Slept
					American hispanic	0.15965	-0.195531	-0.284653	-0.00256099	-0.0826824	0.130593
					East asian	0.231202	0.000696962	-0.17852	0.131602	0.0170554	0.180249
					Indian/ south asian	0.190352	-0.176044	-0.194771	-0.0281384	-0.00896067	0.223317
					Mixed	0.222809	-0.0744813	-0.0933711	0.0643883	0.000756256	0.188568
					North african	0.141512	-0.188073	-0.198415	-0.0346224	0.0398389	0.230509
					Rom, Sinti, Bedouin	0.189603	-0.100589	-0.24075	0.0339324	0.0739333	0.248019
					Sub-sharan african/african american	0.217386	-0.107381	-0.121221	0.0566691	0.0226178	0.317278
					Unknown	0.28129	-0.0656565	-0.0968947	0.0890785	0.0591935	0.0927732
					West-central asian	0.150957	-0.115986	-0.210265	0.0525262	0.140016	0.0434657
					White european/ north american	0.302699	-0.0574457	-0.131835	0.090965	0.0054022	0.130178
						Anxiety	Depression	Tiredness	Problems concentrating	Insomnia	Hours Slept
					UK	0.294092	-0.0603604	-0.138457	0.0851159	0.00420009	0.140185
					Other	0.235926	-0.113056	-0.143451	0.0462722	0.0265105	0.0896748
						Anxiety	Depression	Tiredness	Problems concentrating	Insomnia	Hours Slept
					No school	0.342072	0.152484	0.0946067	0.22457	0.0947222	0.177211
					Primary/elementary	0.224219	-0.0319483	-0.136216	0.10133	0.0239313	0.0547966
					Secondary/high	0.25753	-0.0547148	-0.125138	0.0801198	0.0154171	0.122019
					Degree	0.308602	-0.0735879	-0.150791	0.0789054	-0.00185515	0.149379
					PhD	0.314058	-0.086433	-0.126094	0.0987238	-0.0127936	0.122513
						Anxiety	Depression	Tiredness	Problems concentrating	Insomnia	Hours Slept
					Disabled	0.00969955	-0.119932	-0.0612036	-0.0644634	-0.0651318	0.000328518
					Homemaker	0.313843	-0.0714704	-0.130109	0.045105	-0.0220755	0.017111
					Retired	0.381434	0.0243052	-0.0887843	0.125886	-0.022968	-0.00815283
					Student	0.179121	-0.112821	-0.106855	0.0745528	0.0391899	0.368626
					Unemployed	0.155767	-0.136398	-0.0977424	0.0661988	-0.0413159	0.113905
					Worker	0.29345	-0.0765814	-0.152166	0.0795894	0.00987818	0.137956
						Anxiety	Depression	Tiredness	Problems concentrating	Insomnia	Hours Slept
					Not saying	0.381846	-0.0123108	-0.0412831	0.0852157	0.083188	0.153805
					Not working	0.280279	-0.046905	-0.106692	0.0852563	-0.0148988	0.110178
					£0-10K	0.316869	0.00978241	-0.0976414	0.13398	0.00392815	0.189288
					£10-20K	0.264255	-0.100598	-0.170037	0.0639678	0.0310499	0.123401
					£20-30K	0.274078	-0.0891157	-0.161598	0.067586	0.0113159	0.159226
					£30-40K	0.271616	-0.104134	-0.180671	0.0692668	0.00378833	0.135482
					£40-50K	0.264908	-0.117932	-0.201568	0.0541019	-0.0280526	0.145234
					£50-60K	0.259182	-0.122349	-0.200074	0.0523435	-0.0262159	0.151198
					£60-70K	0.285721	-0.102561	-0.181691	0.0430123	-0.0310795	0.124096
					£70-80K	0.288526	-0.101661	-0.147438	0.0746859	-0.0642759	0.114782
					£80-90K	0.275862	-0.105824	-0.131145	0.0634666	-0.063757	0.156712
					£90-100K	0.289441	-0.0934519	-0.161686	0.070212	0.00759992	0.0810679
					>100K	0.320368	-0.0557466	-0.151138	0.108706	-0.0149854	0.14262
						Anxiety	Depression	Tiredness	Problems concentrating	Insomnia	Hours Slept
					American hispanic	0.1596	-0.1955	-0.2847	-0.0026	-0.0827	0.1306
					Mixed	0.2228	-0.0745	-0.0934	0.0644	0.0008	0.1886
					African	0.1932	-0.1332	-0.1458	0.0276	0.0281	0.2897
					Asian	0.212	-0.0856	-0.182	0.0565	0.0249	0.1783
					Other/unkown	0.2739	-0.0683	-0.1125	0.0859	0.0613	0.0956
					White	0.3027	-0.0574	-0.1318	0.091	0.0054	0.1302

## Sheet: F4
Probability of answers per questionnaire item of the PD-GIS								Component loadings
		Agree strongly	Agree a bit	Neither agree nor disagree	Disagree a bit	Disagree strongly		More time, less stressed/tired	Disrupted lifestyle	Increased health concerns	Positive outlook	More conflict at home	Improved environment	More time for people at home
	Spending less and saving more	0.306047	0.408777	0.151689	0.0825749	0.0509125		0.284009	-0.0188868	-0.0362725	0.0744303	-0.0300219	0.193536	-0.0283254
	More connections with people online	0.0882787	0.305884	0.233198	0.172353	0.200286		0.307867	-0.0120593	0.123171	0.119966	0.0154034	0.151507	0.149531
	Appreciating simple things in life more	0.239621	0.428757	0.254976	0.051224	0.0254214		0.427997	-0.0640806	0.0927819	0.200665	-0.0419826	0.556171	0.183851
	Able to exercise more	0.163184	0.255337	0.227319	0.18764	0.16652		0.456872	-0.131761	-0.0808855	0.0357602	0.0585608	0.194299	-0.0542429
	More time as less commuting	0.240408	0.256954	0.257073	0.0748788	0.170687		0.477336	0.0990606	0.021586	0.0521949	0.0253754	-0.003879	0.166514
	More time to read for pleasure	0.205723	0.341616	0.278482	0.0963692	0.0778101		0.49643	0.081549	0.0138084	0.0502525	-0.0417719	0.240048	-0.132343
	Work less stressful as doing it from home	0.0790013	0.133142	0.483788	0.133726	0.170344		0.562912	-0.116059	0.0197076	0.0884971	-0.0213915	-0.0193114	0.0377153
	More time on hobbies	0.12721	0.301115	0.275885	0.162791	0.132999		0.582244	-0.0316291	0.0307737	0.0827186	-0.0343021	0.145513	-0.0529064
	Less stressed by daily responsibilities	0.147428	0.275641	0.330141	0.162009	0.0847807		0.606409	-0.0625529	-0.0199696	0.140888	-0.0775921	0.216154	0.0790893
	Less tired	0.0724496	0.179564	0.363737	0.246796	0.137454		0.631018	-0.178955	-0.102886	0.0697149	-0.0467461	0.0480896	-0.0425805
	Better sleep as more spare time	0.0645987	0.144004	0.320433	0.272427	0.198537		0.63626	-0.216829	-0.085196	0.0857662	-0.0261446	-0.0613845	0.0313176
	More relaxed as more time at home	0.148245	0.309212	0.28347	0.163492	0.0955818		0.686909	-0.168986	-0.0617522	0.120237	-0.0985506	0.0215361	0.286769
	More purpose to work	0.0523419	0.141171	0.405096	0.222757	0.178634		0.301514	-0.412368	0.105693	0.182091	-0.0149417	0.00790684	0.097464
	Increased efficiency/productivity	0.0440625	0.137071	0.426747	0.236394	0.155726		0.332022	-0.534795	0.127432	0.162925	-0.0129603	-0.00164932	0.118033
	More structure to day	0.0299226	0.107719	0.328719	0.294104	0.239535		0.356781	-0.492821	0.0799738	0.0765639	0.020932	-0.0220748	0.0828522
	Less healthy lifestyle	0.111971	0.295843	0.153985	0.207171	0.23103		-0.192211	0.547315	0.239831	0.0156595	0.0735573	-0.142189	0.140366
	Loneliness	0.0980107	0.270542	0.221013	0.179381	0.231054		-0.105401	0.422702	0.345575	-0.0319646	0.172933	-0.0109593	-0.219837
	Disconnectedness	0.217415	0.368958	0.11427	0.139357	0.16		-0.0924563	0.378954	0.317396	-0.0177416	0.0941662	0.046524	-0.157446
	Loss of leisure and related activities	0.388696	0.375307	0.0645265	0.0716021	0.099869		-0.0836588	0.355448	0.214207	-0.078516	0.0572435	0.0408039	-0.0667584
	Loss of daily structure	0.157904	0.296951	0.144979	0.191674	0.208493		-0.0766349	0.698347	0.213508	-0.00238841	0.0946328	-0.00908594	-0.0373824
	Reduced productivity	0.118107	0.294893	0.17737	0.173867	0.235762		-0.0308587	0.725609	0.0702792	-0.0455752	0.115715	-0.0402143	0.035977
	Sleep change	0.175509	0.312305	0.137487	0.146647	0.228052		-0.0156118	0.552248	0.266778	0.0094834	0.113991	0.00624381	0.107954
	Less attention to personal hygeine	0.0516021	0.181954	0.0948779	0.167481	0.504086		0.00805033	0.433417	0.114828	0.00854721	0.139822	-0.175432	0.101601
	Loss of employment/job opportunities	0.1157	0.153913	0.074056	0.0566409	0.59969		0.0966723	0.231334	0.0914136	-0.0755861	0.0915611	-0.0172674	0.0328738
	Preoccupied with Covid-19 health impact	0.0282906	0.151173	0.182323	0.235533	0.40268		-0.00779824	0.0568296	0.620679	-5.11469e-05	0.0749469	-0.00521526	0.0184865
	Concerned about own health	0.123264	0.416891	0.231042	0.11651	0.112293		0.00411386	0.0487724	0.516936	0.0183444	-0.0220449	0.0825457	0.0312537
	Concerned about health of loved ones	0.446933	0.402585	0.0886242	0.0363192	0.025539		0.0061482	0.0577135	0.446523	0.0295219	-0.0505366	0.160597	0.0996953
	Grieving	0.0293508	0.0461108	0.093246	0.056891	0.774401		0.0180104	0.0432434	0.229826	0.026189	0.0725477	-0.0552609	-0.0209267
	Over-focused on infection control regimes	0.0581894	0.210947	0.203764	0.218297	0.308803		-0.0438271	0.0924964	0.542047	0.0380166	0.0511986	0.0105864	-0.0117434
	Loss of access to basics (e.g. medications)	0.0297201	0.135652	0.147826	0.231578	0.455223		-0.0284748	0.114025	0.358758	-0.0281374	0.113033	-0.106688	-0.033782
	Unpleasant thoughts/images from media	0.0906492	0.298856	0.214401	0.189863	0.20623		-0.0082777	0.19079	0.501066	-0.0511909	0.0954936	0.0654408	0.0142066
	Negative economic impact temporary	0.041491	0.209861	0.105878	0.335406	0.307364		0.0716924	-0.0774376	-0.0409167	0.477597	-0.00176621	-0.0636502	0.00688883
	Things may change for better	0.0880447	0.506123	0.211017	0.143152	0.0516642		0.100685	-0.0550657	-0.0598226	0.652202	-0.016531	0.105942	0.024943
	Healthcare/technology will improve rapidly	0.111536	0.427906	0.266112	0.137827	0.0566197		0.107917	-0.012197	0.0708821	0.522697	0.00687472	0.143228	0.0150271
	We can cope better with global issues	0.062707	0.292617	0.242275	0.230172	0.17223		0.110032	-0.0581465	0.0281259	0.684761	0.00559514	0.113397	-0.00970761
	World will ultimately be better	0.0578117	0.348621	0.306058	0.185407	0.102103		0.136466	-0.061007	0.0141562	0.668545	0.00343788	0.157765	0.0278636
	Conflict at home	0.0372012	0.16547	0.216084	0.168245	0.413001		-0.0890872	0.200259	0.152356	-0.0120911	0.773474	-0.0110164	0.00204633
	More arguments at home	0.031626	0.141096	0.179905	0.156712	0.490661		-0.0750267	0.206324	0.18115	-0.0111278	0.86508	-0.0174645	0.0181322
	Going online to avoid others at home	0.0261227	0.0848243	0.163014	0.149279	0.57676		-0.00223979	0.299009	0.20577	0.0118342	0.54983	-0.102668	-0.0786358
	More in touch with loved ones via apps	0.390621	0.441178	0.123149	0.0265928	0.0184592		0.166439	0.039686	0.0659053	0.209456	-0.0379613	0.239748	0.103731
	More wildlife	0.283893	0.410438	0.254851	0.03314	0.0176778		0.198033	-0.0228209	0.0939655	0.16153	-0.0145456	0.513598	0.0715632
	Sense of community	0.196143	0.455717	0.210318	0.0838247	0.0539971		0.201862	-0.133192	0.0771184	0.281995	-0.0526117	0.319596	0.131963
	More pleasant external environment	0.401968	0.360692	0.102481	0.0843508	0.0505081		0.262654	-0.107391	-0.0912404	0.130737	-0.0232235	0.352855	-0.018845
	Happier as more time for people at home	0.150602	0.298011	0.347385	0.106802	0.0972007		0.403362	-0.169528	-0.0355073	0.0811176	-0.0693689	0.0935669	0.600863
	Better connected	0.112654	0.298045	0.437752	0.0830524	0.0684956		0.413202	-0.0466363	0.00798866	0.101205	-0.0714433	0.221652	0.423194
	Drinking more	0.0459553	0.250163	0.551803	0	0.152079		-0.0738925	0.0953671	0.00635796	-0.00691958	0.0252762	0.0360643	0.144102
	Smoking more	0.00920075	0.0268638	0.934832	0	0.0291034		-0.0449522	0.0345906	0.0128811	0.00138403	-0.0136087	-0.0157356	0.020615

## Sheet: F5
		Nervous, anxious or on edge	Can't stop worrying	Worry about different things	Trouble relaxing	Restless, can't sit still	Annoyed/irritable	Afraid something awfulmight happen	Little pleasure doing things	Down or depressed	Tired/ little energy	Trouble concentrating	Can't get to sleep or stay asleep	Hrs slept per night		Canonical r	p
	More time, less stressed/tired	-0.105035	-0.0923704	-0.0874338	-0.145257	-0.0670736	-0.101734	-0.0606434	-0.101915	-0.117049	-0.170577	-0.073459	-0.175045	0.225903		0.5637	p<0.0001
	Disrupted lifestyle	0.247211	0.22699	0.234382	0.235017	0.199464	0.21249	0.184847	0.317681	0.320874	0.287062	0.290205	0.22906	0.0172494		0.3335	p<0.0001
	Health concerns	0.291797	0.304202	0.303678	0.265301	0.183273	0.136547	0.355334	0.167028	0.23075	0.197627	0.185588	0.201406	-0.12302		0.2626	p<0.0001
	Positive outlook	-0.0532484	-0.0355245	-0.0346563	-0.0266653	-0.00266826	-0.0464242	-0.0350464	-0.038088	-0.0539525	-0.00455614	-0.0205161	-0.00987172	0.0116086		0.2349	p<0.0001
	Conflict at home	0.127401	0.118281	0.121839	0.124562	0.1149	0.306891	0.0971287	0.147025	0.162149	0.106916	0.11994	0.0455099	0.0206421		0.1514	p<0.0001
	Improved environment	0.0332594	0.0060811	0.0166239	0.0206447	-0.00645553	0.00704509	0.0017991	-0.113038	-0.0472873	-0.0527291	-0.0473909	0.0235621	-0.0285645		0.1176	p<0.0001
	More time for people at home	0.0601769	0.0448564	0.0641928	0.0757709	0.0461241	0.116457	0.0618302	0.0118106	-0.0184157	0.120472	0.0422865	0.0698929	-0.0618782		0.042	p<0.0001

## Sheet: F6
Self-perceived pandemic impact by age
	Age	More time, less stressed/tired	Disrupted lifestyle	Health concerns	Positive outlook	Conflict at home	Improved environment	More time for people at home
	16	0.408026	0.890227	-0.280616	0.447103	0.638306	-0.344729	-0.14348
	17	0.279307	0.874403	-0.185862	0.33706	0.551049	-0.373011	-0.189804
	18	0.39681	1.01794	-0.157774	0.235104	0.553702	-0.2303	-0.19309
	19	0.151196	0.786373	-0.0787376	0.1621	0.490192	-0.192164	-0.132514
	20	-0.00321452	0.706371	-0.0965477	0.0945794	0.46875	-0.0869856	-0.0450499
	21	0.0657296	0.652009	-0.0821249	0.10107	0.346445	-0.0645675	-0.0576676
	22	0.170969	0.656496	-0.0209992	0.0750525	0.313301	-0.137847	0.0144793
	23	0.157726	0.524096	0.00248302	-0.0349079	0.287737	-0.0583427	0.0171156
	24	0.196111	0.491746	-0.0596291	0.0269559	0.202999	-0.0794632	0.0137146
	25	0.17454	0.402917	-0.00683408	-0.0728697	0.167087	-0.0641218	0.00260587
	26	0.220284	0.432447	0.00892867	-0.0326599	0.0973577	-0.0938152	-0.054322
	27	0.237581	0.406573	0.0144771	-0.0550512	0.0438437	-0.120197	0.073045
	28	0.213939	0.369479	-0.0788671	-0.0158859	0.0154965	-0.102951	0.0885207
	29	0.150929	0.318233	-0.0776118	0.00547508	-0.0160834	-0.157387	0.107679
	30	0.168658	0.244952	-0.00579298	0.00347136	0.0162055	-0.117619	0.13139
	31	0.149243	0.248322	-0.0510065	0.00278673	-0.0198125	-0.112751	0.194344
	32	0.128046	0.200484	-0.0369972	-0.00101673	0.0378653	-0.180915	0.208442
	33	0.0236724	0.13858	-0.0196844	-0.0497416	0.0536232	-0.0878218	0.209465
	34	0.0125176	0.160502	-0.0445896	-0.0509479	0.0644158	-0.0184203	0.349636
	35	0.0196834	0.0942873	-0.038214	-0.00889506	0.0264206	-0.113111	0.329959
	36	-0.0752748	0.0883536	-0.0621541	-0.0479675	0.0819162	-0.128237	0.332197
	37	-0.0577149	0.107274	-0.0666653	-0.00956851	0.0966875	-0.096386	0.329975
	38	-0.105438	0.0660354	-0.0292114	-0.05327	0.113626	-0.0602624	0.401249
	39	-0.112973	0.0354842	0.00790485	-0.0546706	0.103285	-0.0282635	0.412555
	40	-0.155265	2.21854e-05	-0.0729296	-0.0316627	0.114922	-0.0770243	0.409113
	41	-0.0921125	0.0696617	-0.0749331	-0.0329203	0.150672	-0.0298567	0.389786
	42	-0.0429801	0.00325684	-0.0733989	-0.0201106	0.138554	-0.0431402	0.374284
	43	-0.0934911	-0.0555764	-0.0527494	-0.0519511	0.114157	-0.0369613	0.375103
	44	-0.0661019	-0.0935529	-0.102708	-0.024023	0.0964575	-0.0637655	0.321145
	45	-0.0554146	-0.0623279	-0.0721906	-0.0148641	0.0683368	-3.82919e-06	0.317646
	46	-0.0262576	-0.103541	-0.0420594	-0.0470309	0.132914	-0.019588	0.305018
	47	-0.000642975	-0.12509	-0.0864249	0.0155369	0.0198489	0.0233962	0.276488
	48	-0.0214511	-0.0985019	-0.0903599	-0.0231585	0.0416491	0.00069939	0.259065
	49	0.00304784	-0.154858	-0.101133	-0.0199282	0.0575115	-0.0416554	0.246128
	50	-0.00196531	-0.156187	-0.050631	-0.0301646	0.0152555	0.0265925	0.198314
	51	-0.0154891	-0.132268	-0.0680346	-0.0467271	-0.00609837	0.047586	0.168057
	52	-0.00128213	-0.160978	0.00311235	-0.0441353	-0.0460192	-0.0115905	0.150154
	53	-0.0414974	-0.108522	-0.0388451	-0.0420996	-0.0665811	0.0600252	0.0910198
	54	-0.0222278	-0.143423	0.00423973	0.00328148	-0.0527628	0.058801	0.0517704
	55	0.00754669	-0.159395	0.00771386	-0.0327957	-0.116483	0.0712885	0.0242238
	56	-0.0253932	-0.173791	-0.0487064	0.0226817	-0.18314	0.102454	-0.0392939
	57	0.00286238	-0.16905	0.00658832	-0.043812	-0.166744	0.10857	-0.100286
	58	0.0110696	-0.157881	0.00916239	-0.0137726	-0.162944	0.108446	-0.165524
	59	0.0303273	-0.171042	0.0718679	-0.0119292	-0.157484	0.166535	-0.255209
	60	-0.0108095	-0.187343	0.0783371	-0.0470259	-0.218507	0.115211	-0.284192
	61	-0.023461	-0.234625	0.0731928	-0.0329012	-0.211255	0.110554	-0.25252
	62	-0.036821	-0.249029	0.084597	-0.00501693	-0.239247	0.169972	-0.349699
	63	-0.0652976	-0.295473	0.149068	-0.0611793	-0.216898	0.138236	-0.399409
	64	-0.0882714	-0.261933	0.118031	-0.00875719	-0.205532	0.214855	-0.41667
	65	-0.0630574	-0.258984	0.156604	-0.00515861	-0.169592	0.144487	-0.455415
	66	-0.0851089	-0.298199	0.142242	-0.0256678	-0.203117	0.140085	-0.47935
	67	-0.137059	-0.35622	0.117336	-0.00270286	-0.202508	0.17183	-0.526568
	68	-0.162562	-0.294554	0.16085	0.0278905	-0.179409	0.107464	-0.486085
	69	-0.161918	-0.334759	0.213371	-0.00184306	-0.200339	0.203551	-0.587355
	70	-0.216035	-0.356808	0.163824	0.0135915	-0.189351	0.107725	-0.598841
	71	-0.177033	-0.390061	0.226529	0.0242738	-0.190045	0.146698	-0.610555
	72	-0.16198	-0.362607	0.170337	0.0707654	-0.231992	0.0823526	-0.594568
	73	-0.152417	-0.37322	0.188082	0.0802461	-0.218762	0.126765	-0.621455
	74	-0.189073	-0.370732	0.174099	0.186826	-0.194397	0.0212837	-0.616324
	75	-0.254992	-0.459585	0.280027	0.133537	-0.259399	0.0613873	-0.637211
	76	-0.20716	-0.436483	0.258537	0.139306	-0.135622	0.0658049	-0.629687
	77	-0.161967	-0.510177	0.11154	0.200545	-0.23077	-0.0919103	-0.653368
	78	-0.218819	-0.512535	0.295119	0.190346	-0.262711	-0.0807118	-0.58295
	79	-0.23664	-0.452867	0.0102989	0.219275	-0.31081	-0.0183922	-0.697669
	80	-0.147781	-0.45771	0.333486	0.108056	-0.10308	-0.046027	-0.620456
	81	-0.242802	-0.621956	0.399281	0.0819807	-0.149661	-0.138061	-0.744961
	82	-0.169345	-0.248786	0.301728	0.0679968	-0.152287	-0.130267	-0.733172
	83	-0.125747	-0.365121	0.439604	0.291936	-0.0691116	-0.207789	-0.756982
	84	-0.664242	-0.659049	0.0923246	0.272425	-0.0573941	-0.25257	-0.804592
	85	-0.263868	-0.268543	0.248475	0.11094	-0.0779347	-0.0666811	-0.708528
	86	-0.234115	-0.389618	0.302052	0.260258	-0.294263	-0.229523	-0.621127

## Sheet: F7
Self-perceived pandemic impact by occupational status and cohabitees
			More time, less stressed/tired
	Occupational status	COVID-19 healthcare	-0.588166
		Disabled/shielded	-0.322693
		Frontline health worker	-0.308578
		Office/lab	-0.199766
		Retail/public facing	-0.132193
		Homemaker	-0.00639521
		Retired	0.0470617
		Student	0.187271
		Job seeker	0.207132
		Other	0.218365
		Work from home	0.254963
		Furloughed	0.642999
			Disrupted lifestyle
	Occupational status	COVID-19 healthcare	-0.52966
		Frontline health worker	-0.312704
		Office/lab	-0.252243
		Retail/public facing	-0.230409
		Homemaker	-0.0418523
		Work from home	0.0230685
		Disabled/shielded	0.0590366
		Retired	0.0943383
		Other	0.125507
		Job seeker	0.248894
		Furloughed	0.392936
		Student	0.423089
			Health concerns
	Occupational status	Furloughed	-0.209468
		Student	-0.191108
		Other	-0.109624
		Office/lab	-0.0757204
		Work from home	-0.0725022
		Job seeker	-0.0466094
		Retail/public facing	0.0245425
		Frontline health worker	0.0322381
		Retired	0.0378596
		Homemaker	0.0892317
		COVID-19 healthcare	0.0957349
		Disabled/shielded	0.425424
			Improved environment
	Occupational status	Disabled/shielded	-0.200592
		Work from home	-0.132639
		Job seeker	-0.0801576
		Homemaker	-0.0756045
		Student	-0.0666777
		Retired	0.044576
		Office/lab	0.0495133
		Furloughed	0.059296
		Other	0.0687652
		Frontline health worker	0.0710252
		Retail/public facing	0.0897234
		COVID-19 healthcare	0.172771
			More time, less stressed/tired
	Cohabitees	Preschool children	-0.3765
		School children	-0.0438417
		Homeschooled children	-0.0392863
		Grandparents	-0.00486835
		Parents	0.0274579
		Housemates	0.0476839
		Partner	0.0527808
		Adult children	0.0602014
		Inlaws	0.0807565
		Alone	0.0872044
		Friends	0.108411
			Conflict at home
	Cohabitees	Alone	-0.247183
		Housemates	-0.137788
		Friends	-0.136519
		Grandparents	-0.0971345
		Partner	-0.0793928
		Adult children	-0.0431297
		Inlaws	0.0317068
		Homeschooled children	0.148682
		School children	0.153095
		Preschool children	0.1749
		Parents	0.232763
			Health concerns
	Cohabitees	School children	-0.142194
		Adult children	-0.0926017
		Homeschooled children	-0.0758846
		Partner	-0.0614925
		Friends	-0.0555346
		Inlaws	-0.0108269
		Preschool children	-0.00524211
		Alone	0.0554434
		Housemates	0.0667745
		Parents	0.120167
		Grandparents	0.201391
			More time for people at home
	Cohabitees	Alone	-0.719158
		Housemates	-0.511192
		Parents	-0.237258
		Grandparents	-0.124342
		Inlaws	-0.119834
		Friends	-0.1057
		Adult children	0.169537
		Partner	0.196916
		School children	0.414174
		Homeschooled children	0.453191
		Preschool children	0.583666

## Sheet: F8
Self-perceived pandemic impact by outside space at home
		Improved environment	More time less stressed/tired	Positive outlook	More time for people at home	Conflict at home	Health concerns	Disrupted lifestyle
	Unpleasant	-0.25072	-0.246191	-0.124385	0.00912041	0.0999154	0.151365	0.226341
	No space	-0.105636	-0.0551109	-0.0283007	-0.023638	-0.0228111	0.0541	0.0778276
	Overlooked	-0.0451356	-0.0504073	-0.0318825	0.0276723	0.0240674	0.091613	0.0574322
	Private	-0.00556172	0.00930053	0.0275094	-0.036329	-0.00976064	-0.0268288	-0.0651219
	Small garden	0.0869647	0.0216825	0.0132352	0.00936233	-0.00932546	-0.0405076	-0.0185228
	Balcony	-0.0389044	0.0768492	0.0351512	-0.0265512	0.0144985	-0.0167598	-0.0556426
	Large garden	0.164804	0.0828821	0.0435324	0.0263781	-0.0219106	-0.131089	-0.0876359
	Relaxing	0.194188	0.160995	0.0651404	0.013985	-0.0746736	-0.0818927	-0.134678

## Sheet: F9
Self-perceived impact of the Covid-19 pandemic by pre-existing conditions
		More time, less stressed/tired	Disrupted lifestyle	Health concerns	Positive outlook	Conflict at home	Improved environment	More time for people at home
	OCD + anxiety	-0.11856	-0.036544	0.48608	0.044312	0.016339	-0.075756	0.032683
	Depression + anxiety	-0.1594	0.30054	0.27775	-0.02946	0.066287	0.017441	0.11171
	OCD	0.063929	-0.046247	0.22649	0.005853	0.10999	-0.01521	0.0076171
	Anxiety	-0.028119	0.091527	0.3012	0.034063	-0.0085423	0.036188	0.089868
	Depression	-0.097481	0.25936	0.055875	-0.039812	0.081276	0.01304	0.026452
	Bipolar	-0.059427	0.1086	0.0098756	0.046545	-0.097151	-0.22005	0.069386
	ADHD	-0.0066371	0.12251	-0.01335	0.085907	0.1758	-0.13157	0.063242
	Other psychiatric	-0.011489	0.024867	0.006133	-0.037969	0.094289	-0.0055849	-0.043656
	Learning disability	-0.080642	-0.047423	0.039564	0.057902	0.045599	-0.070195	0.040402
	Traumatic brain injury	0.048783	-0.049706	0.030158	0.09528	0.070622	0.034955	0.065144
	Multiple sclerosis	-0.10914	-0.037835	0.00945	-0.074929	0.061128	-0.01622	-0.071298
	Stroke	0.059806	0.018753	-0.019226	0.10026	0.041829	-0.068807	0.010277
	Parkinson's disease	-0.15795	0.01567	0.0054103	0.0087071	-0.0020216	-0.24687	-0.012565
	Other neurological	-0.023576	-0.044366	0.03964	-0.0061171	0.071559	-0.10279	0.0013722
	Lung condition	-0.031975	0.02436	0.2199	0.0066778	-0.03024	-0.014877	0.06695
	Heart disease	-0.026827	0.07448	0.11501	0.011346	-0.011938	-0.060276	0.027894
	Irregular heart beat	0.042059	-0.031989	0.17319	-0.04063	0.039189	-0.13588	0.17683
	High blood pressure	0.013667	-0.0042369	0.05128	-0.13701	0.043854	-0.0036681	0.011904
	Liver disease	0.03377	0.029797	0.056189	-0.06378	0.02548	-0.11016	0.048663
	Diabetes	-0.034216	0.046386	0.21248	0.089417	-0.013568	-0.16803	0.11679
	Kidney disease	-0.024972	0.030732	0.11102	0.021463	-0.025521	-0.14259	0.064528
	Spleen/ sickle cell disease	-0.015401	0.060416	0.1037	0.066992	0.022908	-0.049967	0.1252
	Weakened immune system	-0.045156	0.039938	0.26452	0.062235	-0.039118	-0.032091	0.091741

## Sheet: F10
Correlation of Trait and Technology with PD-GIS component scores
TRAIN										TEST
Repeat	More time, less stressed/tired	Disrupted lifestyle	Health concerns	Positive outlook	Conflict at home	Improved environment	More time for people at home			Repeat	More time, less stressed/tired	Disrupted lifestyle	Health concerns	Positive outlook	Conflict at home	Improved environment	More time for people at home					More time less stressed/tired	Disrupted lifestyle	Health concerns	Positive outlook	Conflict at home	Improved environment	More time for people
1	0.140127	0.238189	0.323796	0.175639	0.141033	0.218547	0.0960899			1	0.150953	0.244306	0.312075	0.167235	0.145208	0.224646	0.0892943				Phone - social/ent	0.0119741	0.0734966	0.0725069	0.0162367	0.0062914	0.0628307	0.0292303
2	0.148937	0.245138	0.320645	0.1739	0.131778	0.225167	0.0913664			2	0.141894	0.235278	0.315554	0.167659	0.151927	0.216847	0.0951527				Computer, work/study	-0.00558755	-0.0577119	-0.00924767	-0.00530146	0.00769626	-0.0303684	0.00642582
3	0.144639	0.239192	0.316984	0.170007	0.139516	0.217667	0.102348			3	0.14546	0.241944	0.319163	0.172281	0.143619	0.224862	0.0838721				Computer gaming	-0.0178241	0.0320408	0.0264228	0.00825686	-0.00309609	-0.0773158	0.0207495
4	0.148702	0.239551	0.317369	0.176402	0.144379	0.222118	0.0940798			4	0.142888	0.242026	0.317955	0.166462	0.141197	0.220801	0.0935482				Email, news and info	-0.0384721	-0.00342823	0.0192384	0.00958942	0.00265334	0.0292741	0.0216146
5	0.146489	0.244698	0.318585	0.174197	0.141118	0.219414	0.0944026			5	0.143603	0.236095	0.318382	0.168506	0.141988	0.224405	0.0950361				Stress from technology	-0.0335774	0.097447	0.16548	-0.0426296	0.0337525	0.0406521	0.0130371
6	0.14938	0.245446	0.319199	0.175796	0.136322	0.21578	0.0975643			6	0.141089	0.23664	0.316166	0.166544	0.146041	0.227487	0.0903185				Technology addiction	0.0056795	0.184515	0.175768	0.0115245	0.0752254	0.0251662	0.0353307
7	0.139587	0.240031	0.31915	0.171	0.143173	0.222564	0.0957487			7	0.149542	0.241966	0.316179	0.171363	0.140992	0.220668	0.0938507				Perfectionism	0.00154877	-0.0796163	0.0821934	0.0595032	-0.00298668	0.0565084	0.0137473
8	0.14577	0.249003	0.319591	0.165344	0.136906	0.222925	0.0928738			8	0.14303	0.232698	0.31565	0.178184	0.148921	0.219798	0.0936632				Reward drive	0.00425101	0.124767	0.0999629	0.0288658	0.0830088	-0.0274629	0.0582648
9	0.150721	0.237636	0.320911	0.171268	0.135929	0.219347	0.0994755			9	0.140688	0.244153	0.314936	0.171215	0.146601	0.223565	0.0888583				Cognitive rigidity	-0.0205413	0.0723599	0.126979	-0.0349791	0.0285266	-0.0145711	0.00549354
10	0.144358	0.243085	0.320136	0.168176	0.1392	0.223487	0.0974502			10	0.144599	0.238431	0.316344	0.172661	0.146444	0.21879	0.0914574				Self secure	0.0949209	-0.111771	-0.242503	0.0469209	-0.0710786	-0.0211946	-0.0389957
11	0.141451	0.238837	0.314907	0.177873	0.138587	0.221635	0.0965769			11	0.149519	0.243034	0.320411	0.163543	0.144967	0.221153	0.0939831				Open	0.0238607	-0.0214082	0.0858465	0.0718461	0.0198209	0.00665715	0.0325392
12	0.150717	0.242865	0.317477	0.169958	0.14195	0.224937	0.0950685			12	0.13992	0.238997	0.318656	0.173793	0.142202	0.217782	0.0932991				Introverted	0.0106453	0.00350779	0.00936078	-0.0262745	-0.0217583	-0.0628809	-0.00616011
13	0.147711	0.238478	0.320093	0.165337	0.13451	0.224887	0.0940693			13	0.141928	0.243453	0.3151	0.173815	0.149359	0.218241	0.0955332				Artistic	0.073486	-0.0191803	0.0368183	-0.0347967	-0.0182039	0.0741005	-0.0223957
14	0.143206	0.236875	0.320856	0.17458	0.150271	0.223293	0.099515			14	0.146675	0.245267	0.315042	0.169679	0.135168	0.220167	0.0892396				Compassionate	0.0228674	0.040363	0.0692658	0.109761	-0.0743368	0.141088	0.0476052
15	0.141895	0.238927	0.318113	0.171751	0.146402	0.22338	0.0983369			15	0.149534	0.243569	0.318246	0.170959	0.138195	0.219702	0.0875819				Conscientious	-0.0219258	-0.117775	0.0216207	0.0116817	-0.0267768	0.0761185	-0.0174666
16	0.149832	0.24128	0.314853	0.171847	0.144493	0.214576	0.0911803			16	0.141452	0.240223	0.320815	0.171873	0.140684	0.22847	0.097471
17	0.146582	0.243353	0.327946	0.174179	0.140633	0.220863	0.0868124			17	0.144459	0.239425	0.309214	0.166753	0.142803	0.222477	0.100583
18	0.144424	0.238381	0.323438	0.169043	0.14424	0.218556	0.0994099			18	0.143071	0.24372	0.312052	0.173638	0.138732	0.22395	0.0884341
19	0.143818	0.240452	0.317555	0.17528	0.146017	0.218785	0.0909148			19	0.145654	0.240753	0.319033	0.168333	0.136888	0.224836	0.0978752
20	0.141362	0.239251	0.319892	0.176718	0.143347	0.224826	0.0988988			20	0.147286	0.24211	0.316316	0.164906	0.142666	0.21839	0.0880686
21	0.14859	0.237461	0.31305	0.171383	0.150692	0.2235	0.0934841			21	0.141098	0.244172	0.323233	0.170671	0.13352	0.219769	0.0934833
22	0.137661	0.236856	0.31844	0.176776	0.144174	0.222989	0.0938056			22	0.153164	0.245399	0.318156	0.164478	0.139749	0.22006	0.0936396
23	0.145563	0.239705	0.322366	0.171566	0.143537	0.217845	0.0959575			23	0.145989	0.241915	0.313482	0.171133	0.14197	0.225048	0.0907734
24	0.146432	0.241405	0.320042	0.162925	0.142096	0.221668	0.100788			24	0.145297	0.24091	0.315242	0.177497	0.141966	0.220834	0.088874
25	0.142929	0.246772	0.321874	0.161982	0.148178	0.22311	0.0938156			25	0.146959	0.234606	0.314091	0.182113	0.140673	0.220663	0.0954338
26	0.143269	0.23839	0.312736	0.174558	0.14221	0.225755	0.0957032			26	0.146366	0.242871	0.323364	0.168347	0.143327	0.21724	0.0911889
27	0.152124	0.239319	0.315985	0.173964	0.147256	0.2219	0.0981099			27	0.137214	0.243511	0.320682	0.168315	0.139189	0.220059	0.0911092
28	0.148252	0.246587	0.309351	0.168597	0.136394	0.217384	0.0971848			28	0.140721	0.235032	0.327059	0.173802	0.148771	0.226372	0.091344
29	0.145184	0.242802	0.323554	0.176746	0.144225	0.223933	0.0953333			29	0.144281	0.239472	0.312896	0.166893	0.141621	0.217783	0.0937238
30	0.143475	0.242037	0.314506	0.170161	0.140754	0.222442	0.0959486			30	0.146185	0.238716	0.320813	0.170152	0.143893	0.220979	0.0925243
31	0.149383	0.240981	0.318101	0.172877	0.144153	0.227409	0.0988304			31	0.140749	0.241733	0.318028	0.170521	0.140094	0.215961	0.0889362
32	0.147934	0.247975	0.311915	0.168871	0.140812	0.224218	0.0999369			32	0.140427	0.234226	0.324689	0.174466	0.141427	0.218862	0.0863654
33	0.145364	0.234254	0.314252	0.17109	0.141981	0.228654	0.0883266			33	0.144262	0.246445	0.3207	0.170777	0.143523	0.213548	0.0964389
34	0.149224	0.242433	0.320215	0.172444	0.146807	0.224989	0.0920847			34	0.139963	0.240703	0.316222	0.16925	0.136934	0.217937	0.0950402
35	0.141595	0.242577	0.312816	0.172358	0.151138	0.223077	0.09872			35	0.147592	0.238888	0.322324	0.170762	0.135648	0.219578	0.0891002
36	0.1444	0.242606	0.320771	0.170592	0.14307	0.232392	0.099489			36	0.145413	0.239501	0.315687	0.170911	0.14089	0.211138	0.0871669
37	0.146969	0.239772	0.318812	0.178408	0.139485	0.216597	0.0941339			37	0.141713	0.241433	0.317984	0.165406	0.146064	0.226859	0.0935438
38	0.146758	0.241338	0.316841	0.173198	0.143072	0.227339	0.0977821			38	0.143783	0.240659	0.318518	0.168876	0.14039	0.215765	0.0890814
39	0.152058	0.241991	0.321513	0.170494	0.146816	0.223083	0.102415			39	0.13717	0.239907	0.314694	0.171564	0.1365	0.220261	0.0866976
40	0.145962	0.246749	0.320287	0.173275	0.147056	0.220967	0.0904783			40	0.140322	0.234889	0.315388	0.169759	0.139034	0.221943	0.0968881
41	0.143443	0.242848	0.318288	0.176615	0.148429	0.219677	0.10078			41	0.146869	0.238692	0.318476	0.165231	0.136762	0.223448	0.087927
42	0.146053	0.244211	0.321376	0.17033	0.144947	0.222692	0.0919822			42	0.144614	0.238445	0.315506	0.170764	0.142405	0.220536	0.0972088
43	0.145918	0.240466	0.316963	0.176595	0.144987	0.222172	0.0966055			43	0.143477	0.24196	0.319024	0.165273	0.140957	0.221153	0.091207
44	0.149089	0.247172	0.314739	0.173482	0.140632	0.224112	0.103021			44	0.137801	0.235199	0.32038	0.169761	0.140194	0.218144	0.0863399
45	0.147717	0.242591	0.321853	0.168378	0.142512	0.226655	0.0965842			45	0.140712	0.238642	0.313808	0.174841	0.14295	0.216876	0.0919605
46	0.147576	0.238867	0.316925	0.174131	0.147075	0.22304	0.0888716			46	0.141124	0.24198	0.317662	0.168371	0.138136	0.2198	0.0999147
47	0.14752	0.240991	0.319806	0.169456	0.14403	0.223278	0.0994301			47	0.140769	0.240037	0.31512	0.172115	0.142578	0.220195	0.0893809
48	0.143624	0.236795	0.311666	0.172407	0.141884	0.218793	0.0965143			48	0.145192	0.243919	0.323541	0.169729	0.144525	0.224181	0.0905847
49	0.143377	0.249538	0.317011	0.176338	0.138119	0.227851	0.0935073			49	0.147667	0.233226	0.318086	0.165841	0.149654	0.215515	0.0934592
50	0.14499	0.239104	0.322376	0.177648	0.13533	0.222317	0.103636			50	0.144321	0.242186	0.313291	0.165222	0.148295	0.220393	0.0854643
51	0.148583	0.246346	0.324152	0.173024	0.13846	0.21933	0.0984929			51	0.142686	0.236472	0.311947	0.170023	0.144223	0.224025	0.0906617
52	0.148323	0.241084	0.317992	0.173056	0.147171	0.222346	0.100986			52	0.139055	0.239833	0.31893	0.170425	0.139389	0.220934	0.088187
53	0.144526	0.241097	0.324272	0.172141	0.140521	0.226928	0.0989012			53	0.145743	0.241257	0.311599	0.169519	0.143401	0.217053	0.0872462
54	0.14533	0.241563	0.321895	0.175209	0.141311	0.218422	0.100289			54	0.142758	0.239638	0.314183	0.167823	0.14058	0.22482	0.0850729
55	0.153629	0.244764	0.319448	0.169984	0.147095	0.224178	0.0915068			55	0.135346	0.236944	0.316275	0.172398	0.136846	0.219151	0.0943376
56	0.142726	0.242799	0.321455	0.171931	0.139797	0.229643	0.0952337			56	0.14743	0.238288	0.314902	0.169372	0.143802	0.213645	0.092491
57	0.146537	0.238842	0.315379	0.171862	0.139041	0.225717	0.0975249			57	0.144877	0.24313	0.320439	0.170991	0.145288	0.217162	0.0906821
58	0.150584	0.248117	0.326206	0.169589	0.142661	0.219687	0.0954279			58	0.141111	0.233694	0.310109	0.173878	0.142644	0.224401	0.0923044
59	0.144521	0.247684	0.321256	0.173413	0.14258	0.227426	0.0957834			59	0.14386	0.23399	0.314581	0.168847	0.14094	0.215752	0.0920863
60	0.14671	0.239472	0.321012	0.175408	0.143159	0.223475	0.0890431			60	0.14346	0.242989	0.314159	0.165246	0.14174	0.218264	0.0998806
61	0.142175	0.243421	0.31716	0.164335	0.148216	0.224001	0.0930882			61	0.146634	0.239766	0.318151	0.176189	0.136841	0.219184	0.091197
62	0.145632	0.236771	0.318996	0.175635	0.143382	0.217806	0.0943144			62	0.142778	0.245156	0.316982	0.167109	0.141628	0.225367	0.0939876
63	0.144689	0.242865	0.319598	0.169261	0.142271	0.223241	0.0973622			63	0.147741	0.239332	0.316464	0.17357	0.143231	0.2191	0.0896208
64	0.142372	0.23995	0.322741	0.168151	0.140598	0.226416	0.0970295			64	0.147776	0.242441	0.312057	0.175551	0.143422	0.217063	0.0904085
65	0.143995	0.239875	0.32147	0.173693	0.140052	0.222575	0.0933892			65	0.147006	0.242115	0.315999	0.168934	0.1439	0.220196	0.0947196
66	0.141613	0.240948	0.320646	0.179666	0.140656	0.222682	0.101396			66	0.148081	0.240342	0.315921	0.163857	0.1428	0.219891	0.0860563
67	0.140196	0.243313	0.319259	0.171675	0.141358	0.220597	0.0931957			67	0.148148	0.238264	0.316144	0.170194	0.142794	0.222495	0.0948729
68	0.148362	0.240306	0.320159	0.166514	0.14168	0.221571	0.0920388			68	0.139458	0.241937	0.31572	0.174739	0.144704	0.219624	0.0959896
69	0.1504	0.243146	0.320545	0.165015	0.143221	0.222453	0.0994603			69	0.140001	0.238488	0.315501	0.176655	0.143619	0.220684	0.0884041
70	0.149994	0.239886	0.323933	0.17555	0.144328	0.226448	0.0958738			70	0.140393	0.242324	0.312283	0.167076	0.141793	0.216785	0.0905902
71	0.150432	0.241837	0.324462	0.170102	0.144914	0.217802	0.0917797			71	0.138307	0.240195	0.311971	0.171628	0.140469	0.225448	0.0958888
72	0.150242	0.243276	0.323355	0.175124	0.144677	0.227619	0.100244			72	0.139995	0.239119	0.313034	0.167879	0.139225	0.215532	0.085187
73	0.145089	0.24296	0.323125	0.172683	0.139983	0.219724	0.093897			73	0.144205	0.238465	0.312053	0.169511	0.143184	0.223155	0.0920078
74	0.149514	0.244677	0.31763	0.177159	0.14421	0.219191	0.0998372			74	0.139288	0.236288	0.318916	0.165383	0.140485	0.224214	0.0906912
75	0.143679	0.243052	0.317629	0.168795	0.144119	0.219596	0.0982815			75	0.146852	0.237987	0.317589	0.169983	0.141745	0.223186	0.0893723
76	0.138399	0.231084	0.318411	0.17446	0.144087	0.218483	0.086808			76	0.150935	0.250733	0.318236	0.168969	0.140082	0.2248	0.10096
77	0.145667	0.247879	0.316886	0.179089	0.147292	0.226324	0.0983206			77	0.144487	0.233022	0.319317	0.16474	0.134797	0.217033	0.0903273
78	0.14664	0.24232	0.320321	0.177052	0.13889	0.223021	0.0959321			78	0.140775	0.23967	0.314855	0.16418	0.145947	0.219181	0.0938106
79	0.143158	0.241752	0.318891	0.17685	0.13864	0.219677	0.0997351			79	0.145051	0.240077	0.316876	0.164999	0.145697	0.224018	0.0868874
80	0.144349	0.243327	0.319756	0.173363	0.143296	0.222168	0.0924598			80	0.145851	0.239353	0.316193	0.169001	0.142911	0.220697	0.0978901
81	0.148834	0.238534	0.319231	0.169736	0.141779	0.226024	0.092758			81	0.140287	0.243247	0.316031	0.171296	0.143383	0.217578	0.0940557
82	0.146214	0.239174	0.317474	0.174769	0.140671	0.223176	0.0989266			82	0.143594	0.241807	0.319613	0.166414	0.143101	0.220665	0.0881369
83	0.145629	0.244489	0.324778	0.175348	0.140606	0.217447	0.0953636			83	0.144136	0.23764	0.311451	0.167438	0.142374	0.225155	0.0936799
84	0.140543	0.238982	0.316284	0.166428	0.145642	0.223456	0.0898126			84	0.149039	0.243263	0.319324	0.175477	0.139441	0.220092	0.0948295
85	0.1455	0.247169	0.319333	0.173898	0.145616	0.223219	0.0998159			85	0.145209	0.23487	0.316837	0.168258	0.140988	0.218969	0.0894798
86	0.148238	0.239933	0.324445	0.173122	0.144027	0.221993	0.0955635			86	0.141481	0.24202	0.312232	0.169068	0.139722	0.221029	0.0902151
87	0.152332	0.242835	0.316644	0.18045	0.137334	0.218863	0.0992657			87	0.137247	0.23883	0.319176	0.161206	0.14729	0.223748	0.0863267
88	0.146784	0.241405	0.315412	0.177678	0.136158	0.221034	0.0970599			88	0.143645	0.240126	0.320384	0.164012	0.149972	0.222638	0.0887859
89	0.148359	0.24362	0.323447	0.173039	0.146268	0.22286	0.0931455			89	0.140914	0.23773	0.312926	0.170103	0.138099	0.219715	0.094048
90	0.142581	0.248238	0.315779	0.163026	0.145158	0.220084	0.0926157			90	0.148307	0.233724	0.320523	0.179794	0.139792	0.222675	0.0934963
91	0.145183	0.241726	0.313515	0.175788	0.144341	0.227583	0.0943463			91	0.145157	0.239886	0.321964	0.16868	0.142016	0.215275	0.0928224
92	0.150787	0.248668	0.319322	0.177606	0.139947	0.21845	0.0905988			92	0.138359	0.233287	0.316783	0.164883	0.14454	0.224238	0.0970849
93	0.1437	0.242587	0.315217	0.177673	0.139067	0.223269	0.0961227			93	0.144973	0.238873	0.321003	0.165114	0.146833	0.220274	0.0925454
94	0.144703	0.242887	0.312403	0.165501	0.149012	0.234007	0.105151			94	0.144928	0.23847	0.321771	0.177059	0.136883	0.208603	0.0834861
95	0.142768	0.24225	0.316905	0.176445	0.137534	0.219441	0.09591			95	0.14739	0.239894	0.318805	0.166438	0.148153	0.224329	0.0937598
96	0.147021	0.244807	0.31464	0.17504	0.137943	0.217657	0.102177			96	0.141045	0.236891	0.321334	0.167897	0.144685	0.22602	0.0858716
97	0.143612	0.238179	0.318093	0.172918	0.133444	0.227015	0.101453			97	0.145994	0.243877	0.317884	0.168878	0.151315	0.216062	0.0875133
98	0.145938	0.239433	0.314507	0.171968	0.138607	0.222746	0.0987858			98	0.142536	0.242772	0.322216	0.171172	0.145003	0.220287	0.0906907
99	0.142248	0.240485	0.31541	0.178199	0.14072	0.221956	0.102811			99	0.149625	0.241079	0.320775	0.166127	0.143914	0.221195	0.0857799
100	0.139904	0.247117	0.31759	0.172749	0.142586	0.217046	0.0977707			100	0.147067	0.235104	0.317637	0.167977	0.142769	0.224947	0.0902743
Mean	0.145811	0.241922	0.318884	0.172671	0.142358	0.222485	0.0962253			Mean	0.143855	0.239881	0.317055	0.169682	0.142346	0.220543	0.0915662
STD	0.00328464	0.00339258	0.00348698	0.00392259	0.00380757	0.00352348	0.00383978			STD	0.00351522	0.00339686	0.0034063	0.00382253	0.00365659	0.00357184	0.00383747

[truncated: 7 more sheets: SF2_1-9, SF3, SF6, SF7, SF9_aii, SF9_bc&dii, SF9_eii]
